# Supplementary material for: Synergistic Adverse Effects of Azithromycin and Hydroxychloroquine on Human Cardiomyocytes at a Clinically Relevant Treatment Duration
Source: Pharmaceuticals (Basel). 2022 Feb 12;15(2):220. doi: 10.3390/ph15020220 (PMC8877825; doi:10.3390/ph15020220)
Supplement: Supplementary file 1 [file pharmaceuticals-15-00220-s001.zip]

Archive with 4 entries (3 files):
- pharmaceuticals-1584660-supplementary/
- pharmaceuticals-1584660-supplementary/pharmaceuticals-1584660-supplementary.pdf
- pharmaceuticals-1584660-supplementary/Video S1.avi
- pharmaceuticals-1584660-supplementary/Video S2.avi
